# Supplementary material for: Targeted Metabolomics Identifies Reliable and Stable Metabolites in Human Serum and Plasma Samples
Source: PLoS One. 2014 Feb 24;9(2):e89728. doi: 10.1371/journal.pone.0089728 (PMC3933650; doi:10.1371/journal.pone.0089728)
Supplement: Table S1 — List of all metabolites. Metabolites that did not pass quality control (#) and metabolites that had a coefficient of variance (CV) across all plates above 25% in reference samples (*) are marked appropriately. (XLS) [file pone.0089728.s018.xls]

## Sheet: Tabelle1
Table S1. List of all metabolites.
Metabolites that did not pass quality control (#) and metabolites that had a coefficient of variance (CV) across all plates above 25% in reference samples (*) are marked appropriately.
Metabolite
C0
C10
C10:1
C10:2
C12
C12-DC#
C12:1#
C14*
C14:1
C14:1-OH*
C14:2
C14:2-OH*
C16
C16-OH#
C16:1#
C16:1-OH#
C16:2*
C16:2-OH#
C18*
C18:1
C18:1-OH#
C18:2
C2
C3
C3-DC (C4-OH)#
C3-OH
C3:1#
C4
C4:1
C5
C5-DC (C6-OH)#
C5-M-DC#
C5-OH (C3-DC-M)#
C5:1
C5:1-DC*
C6 (C4:1-DC)
C6:1#
C7-DC*
C8
C9*
Ala
Arg
Asn
Asp
Cit
Gln
Glu
Gly
His
Ile
Leu
Lys
Met
Orn
Phe
Pro
Ser
Thr
Trp
Tyr
Val
Acetylornithine
ADMA
alpha-AAA
Carnosine#
Creatinine
DOPA#
Dopamine#
Histamine#
Kynurenine
Met-SO
Nitro-Tyr#
OH-Pro#
PEA#
Putrescine*
Sarcosine
SDMA*
Serotonin*
Spermidine*
Spermine#
Taurine
total DMA
lysoPC a C14:0#
lysoPC a C16:0
lysoPC a C16:1
lysoPC a C17:0
lysoPC a C18:0
lysoPC a C18:1
lysoPC a C18:2
lysoPC a C20:3
lysoPC a C20:4
lysoPC a C24:0#
lysoPC a C26:0#
lysoPC a C26:1#
lysoPC a C28:0
lysoPC a C28:1
PC aa C24:0*
PC aa C26:0#
PC aa C28:1
PC aa C30:0
PC aa C30:2#
PC aa C32:0
PC aa C32:1
PC aa C32:2
PC aa C32:3
PC aa C34:1
PC aa C34:2
PC aa C34:3
PC aa C34:4
PC aa C36:0
PC aa C36:1
PC aa C36:2
PC aa C36:3
PC aa C36:4
PC aa C36:5
PC aa C36:6
PC aa C38:0
PC aa C38:1*
PC aa C38:3
PC aa C38:4
PC aa C38:5
PC aa C38:6
PC aa C40:1
PC aa C40:2
PC aa C40:3
PC aa C40:4
PC aa C40:5
PC aa C40:6
PC aa C42:0
PC aa C42:1
PC aa C42:2
PC aa C42:4
PC aa C42:5
PC aa C42:6
PC ae C30:0
PC ae C30:1*
PC ae C30:2#
PC ae C32:1
PC ae C32:2
PC ae C34:0
PC ae C34:1
PC ae C34:2
PC ae C34:3
PC ae C36:0
PC ae C36:1
PC ae C36:2
PC ae C36:3
PC ae C36:4
PC ae C36:5
PC ae C38:0
PC ae C38:1
PC ae C38:2
PC ae C38:3
PC ae C38:4
PC ae C38:5
PC ae C38:6
PC ae C40:1
PC ae C40:2
PC ae C40:3
PC ae C40:4
PC ae C40:5
PC ae C40:6
PC ae C42:0
PC ae C42:1
PC ae C42:2
PC ae C42:3
PC ae C42:4
PC ae C42:5
PC ae C44:3
PC ae C44:4
PC ae C44:5
PC ae C44:6
SM (OH) C14:1
SM (OH) C16:1
SM (OH) C22:1
SM (OH) C22:2
SM (OH) C24:1
SM C16:0
SM C16:1
SM C18:0
SM C18:1
SM C20:2
SM C22:3#
SM C24:0
SM C24:1
SM C26:0*
SM C26:1
Hexose
