# Supplementary material for: Targeted Metabolomics Identifies Reliable and Stable Metabolites in Human Serum and Plasma Samples
Source: PLoS One. 2014 Feb 24;9(2):e89728. doi: 10.1371/journal.pone.0089728 (PMC3933650; doi:10.1371/journal.pone.0089728)
Supplement: Table S3 — Effect size and mean concentrations for each metabolite in plasma and serum samples. Given are minimum absolute differences in concentration [µM] for each metabolite in selected settings that are detectable given the sample size of 20, the observed variance in metabolite concentration changes, a power of 0.8 and a significance level of 0.01. Mean metabolite concentrations [µM] for plasma-direct and serum gel-barrier (0× thawed) are given as a comparison. (XLS) [file pone.0089728.s020.xls]

## Sheet: input_powercalculation_thawing_
Table S3. Effect size and mean concentrations for each metabolite in plasma and serum samples.
Given are minimum absolute differences in concentration [µM] for each metabolite in selected settings that are detectable given the sample size of 20, the observed variance in metabolite concentration changes, a power of 0.8 and a significance level of 0.01. Mean metabolite concentrations [µM] for plasma-direct and serum gel-barrier (0x thawed) are given as a comparison.
	Plasma			Serum
	Minimum detectable effect size		Baseline mean concentration	Minimum detectable effect size		Baseline mean concentration
Metabolite	0 vs. 24 h on CP	0 vs. 24 h on RT		0 vs. 2 thawing cycles	Gel vs. standard tubes
C0	6.50309	5.87459	32.6431	6.73415	5.27041	36.51
C10	0.0764951	0.0855327	0.3335	0.11375	0.14373	0.38
C10:1	0.0558231	0.0567824	0.134022	0.0411978	0.0531608	0.15
C10:2	0.0217564	0.0231175	0.0402344	0.0214109	0.0137899	0.04
C12	0.0332743	0.0410717	0.11148	0.0463466	0.0419755	0.13
C14*	0.0168169	0.0287087	0.0408556	0.0188583	0.0211531	0.05
C14:1	0.0186259	0.0347738	0.0985958	0.0401397	0.0336095	0.11
C14:1-OH*	0.010014	0.00751582	0.0115331	0.00983436	0.00894168	0.01
C14:2	0.00926504	0.0152248	0.034927	0.0127613	0.0189502	0.04
C14:2-OH*	0.00949088	0.00879592	0.0127702	0.0099374	0.0108445	0.01
C16	0.0318925	0.0827348	0.0816162	0.0342831	0.0285876	0.1
C16:2*	0.00563747	0.00769547	0.0075642	0.00657972	0.0072274	0.01
C18*	0.0243648	0.0345573	0.0333523	0.0283443	0.037492	0.04
C18:1	0.0653232	0.178388	0.151879	0.0490826	0.0493991	0.17
C18:2	0.038111	0.136136	0.0597017	0.0247609	0.0302773	0.07
C2	1.06422	1.27208	6.11138	1.45605	0.941114	6.08
C3	0.0908521	0.0958879	0.33707	0.100431	0.0612447	0.36
C3-OH	0.0265028	0.0316318	0.0649302	0.0274177	0.0174975	0.06
C4	0.0580308	0.0725486	0.202473	0.0620569	0.0371289	0.21
C4:1	0.0139153	0.00885531	0.024063	0.0132874	0.0111831	0.02
C5	0.0528546	0.0371968	0.128197	0.0380862	0.0472067	0.13
C5:1	0.0178036	0.0192921	0.0371509	0.0144079	0.012419	0.04
C5:1-DC*	0.0091078	0.00727441	0.0138022	0.0101766	0.0114473	0.01
C6 (C4:1-DC)	0.0249539	0.0331812	0.0758533	0.0382804	0.0330376	0.09
C7-DC*	0.0136029	0.0159425	0.031133	0.0153229	0.0139374	0.03
C8	0.0476394	0.0363834	0.183569	0.0624859	0.0535519	0.22
C9*	0.0232252	0.0174131	0.0450722	0.0196394	0.0213059	0.05
Ala	72.7369	66.6126	354.15	109.073	84.131	376.27
Arg	22.6193	29.9383	79.8264	36.979	28.4461	110.27
Asn	12.0343	18.2343	50.7517	14.2249	12.2572	51.2
Asp	2.93724	4.48731	6.19248	7.67338	5.97495	16.4
Cit	6.57919	5.47816	29.4841	9.15482	9.91373	28.21
Gln	154.381	187.815	584.91	194.772	187.715	634.49
Glu	14.5561	28.0155	35.4902	21.7672	24.081	45.96
Gly	48.7657	58.6801	254.291	90.2735	84.6356	280.64
His	21.3929	21.1822	85.9408	26.2271	20.0153	91.16
Ile	15.8288	15.3568	72.5037	18.2616	13.7015	74.31
Leu	30.8909	30.1909	146.303	39.0088	30.5622	161.91
Lys	25.6668	42.6487	138.463	30.2048	30.8262	148.78
Met	7.83449	6.10984	24.4436	8.52514	7.21163	27.36
Orn	22.934	39.0151	49.7773	15.345	13.4477	56.78
Phe	14.1803	13.2322	63.9084	19.3983	14.1055	70.47
Pro	45.156	41.0029	188.477	62.691	47.384	203.88
Ser	35.612	36.2726	106.52	32.9575	25.4414	122.95
Thr	24.2056	25.5816	132.633	38.1509	29.4029	127.12
Trp	18.3746	12.4738	65.4036	19.0236	16.749	70.76
Tyr	15.858	16.462	65.9672	22.8157	15.3512	69.57
Val	47.9659	49.2119	227.918	60.5302	47.177	235
Acetylornithine	0.428274	0.419921	1.9138	0.311874	0.232886	1.41
ADMA	0.201159	0.170829	0.456405	0.199844	0.201687	0.45
alpha-AAA	0.417379	0.474935	0.683858	0.237064	0.334307	0.75
Creatinine	9.12402	5.51135	71.9273	18.5473	13.299	78.84
Kynurenine	1.16705	1.19046	2.72355	1.194	1.08174	3.4
Met-SO	0.381953	0.303955	0.59914	0.352296	0.271433	0.71
Putrescine*	0.0665334	0.0585348	0.119881	0.0484223	0.0728005	0.16
Sarcosine	1.40252	1.14192	6.25642	1.55813	1.62161	5.16
SDMA*	0.304393	0.313815	0.377132	0.297922	0.264607	0.35
Serotonin*	0.52356	0.334285	0.305725	0.186782	0.221189	0.57
Spermidine*	0.111559	0.342942	0.249667	0.0374331	0.0603184	0.27
Taurine	29.7456	49.442	61.3557	27.8455	44.1929	107.96
total DMA	0.345075	0.369765	0.841397	0.278896	0.274699	0.79
lysoPC a C16:0	19.9257	40.7909	90.107	19.3671	14.4613	89.56
lysoPC a C16:1	0.65004	1.59174	2.86719	0.592857	0.657599	2.76
lysoPC a C17:0	0.488728	1.00788	1.91755	0.40352	0.557374	2.01
lysoPC a C18:0	4.70967	12.2392	26.0037	5.71626	4.54539	27.85
lysoPC a C18:1	4.31113	6.61858	22.4662	5.22552	3.42798	21.78
lysoPC a C18:2	7.00355	9.08007	37.598	8.17309	5.39301	35.69
lysoPC a C20:3	0.636728	0.957438	2.76227	0.819838	0.659731	2.62
lysoPC a C20:4	1.46315	2.36838	6.98329	1.48097	1.35064	6.76
lysoPC a C28:0	0.166046	0.153806	0.362414	0.120684	0.132713	0.35
lysoPC a C28:1	0.184141	0.221667	0.507272	0.209701	0.159994	0.53
PC aa C24:0*	0.0419926	0.0469141	0.10278	0.0433677	0.0275999	0.11
PC aa C28:1	0.582936	0.524482	2.9195	0.699949	0.470704	3.23
PC aa C30:0	1.20021	1.40298	4.8365	1.38336	0.783219	5.04
PC aa C32:0	2.93649	2.97289	14.7208	3.33975	2.03197	14.47
PC aa C32:1	4.84651	8.85709	18.2463	5.50423	2.46873	18.24
PC aa C32:2	1.14713	1.24915	5.19871	1.35682	0.62611	5.47
PC aa C32:3	0.175831	0.138908	0.608056	0.186778	0.0963955	0.63
PC aa C34:1	34.4427	41.8075	221.735	53.6426	30.6322	220.35
PC aa C34:2	83.5219	102.639	495.883	114.128	62.4404	491.65
PC aa C34:3	4.05025	4.10855	21.1387	5.54379	2.32916	21.32
PC aa C34:4	0.531209	0.566317	2.52912	0.757788	0.376776	2.65
PC aa C36:0	0.577156	0.523196	3.13089	0.904243	0.674097	3.13
PC aa C36:1	7.83765	8.20594	43.2954	10.5724	6.83371	46.06
PC aa C36:2	48.9236	55.482	277.703	67.5604	43.087	293.27
PC aa C36:3	29.3523	33.8655	164.599	39.2963	22.0896	161.59
PC aa C36:4	39.5213	43.123	225.496	46.3475	30.4862	219.01
PC aa C36:5	8.14565	9.86632	33.2179	14.2317	6.54497	35.05
PC aa C36:6	0.325906	0.329197	1.34673	0.703905	0.399982	1.39
PC aa C38:0	0.563645	0.624488	2.97357	0.689482	0.449168	3.07
PC aa C38:1*	0.642629	0.557522	1.24546	0.558688	0.748868	1.38
PC aa C38:3	7.80771	8.59246	45.7366	11.2879	7.82902	48.53
PC aa C38:4	17.0339	18.6697	96.8298	20.5269	15.3676	102.85
PC aa C38:5	9.78899	11.9756	57.0098	14.3931	8.14825	58.04
PC aa C38:6	15.7775	16.2769	84.3714	18.7226	11.2438	78.22
PC aa C40:1	0.1409	0.122888	0.406045	0.1501	0.107532	0.4
PC aa C40:2	0.16861	0.178657	0.355294	0.203683	0.151068	0.41
PC aa C40:3	0.264611	0.182101	0.657345	0.297711	0.194105	0.69
PC aa C40:4	0.592379	0.706065	3.48145	0.993703	0.544278	3.53
PC aa C40:5	1.77093	2.13191	10.496	2.60921	1.85873	10.8
PC aa C40:6	4.56857	4.86116	25.3075	6.45008	4.63767	25.48
PC aa C42:0	0.112875	0.11711	0.475185	0.197407	0.134362	0.52
PC aa C42:1	0.0781214	0.106663	0.222763	0.0910864	0.0698568	0.23
PC aa C42:2	0.0544743	0.0628924	0.197571	0.0962328	0.0781214	0.21
PC aa C42:4	0.0723263	0.0695877	0.145198	0.0938142	0.0750497	0.15
PC aa C42:5	0.141048	0.152841	0.467324	0.176764	0.153815	0.48
PC aa C42:6	0.166314	0.198462	0.698953	0.243865	0.185507	0.72
PC ae C30:0	0.132535	0.109645	0.429739	0.124229	0.105903	0.44
PC ae C30:1*	0.216473	0.131525	0.070662	0.257964	0.274169	0.16
PC ae C32:1	0.460228	0.607662	3.1503	0.864649	0.663075	3.26
PC ae C32:2	0.166361	0.234097	0.799171	0.232225	0.183127	0.83
PC ae C34:0	0.451098	0.435272	1.77671	0.420578	0.339922	1.74
PC ae C34:1	1.92002	2.12967	11.4	2.80817	1.73054	11.69
PC ae C34:2	2.39944	2.1643	12.9106	3.11243	1.77769	13.02
PC ae C34:3	1.29951	1.56717	8.13897	1.98849	1.16196	8.29
PC ae C36:0	0.258624	0.223578	0.884364	0.273075	0.287858	0.94
PC ae C36:1	1.64678	1.92455	9.28888	2.34717	1.49109	9.71
PC ae C36:2	2.60106	3.38082	16.3294	4.13357	2.54562	17.39
PC ae C36:3	1.11347	1.66504	7.74968	1.77051	1.16402	7.93
PC ae C36:4	3.25868	3.56947	17.5176	4.03958	3.00643	18.18
PC ae C36:5	1.82363	1.99235	11.1339	2.62906	1.50232	11.24
PC ae C38:0	0.524496	0.620944	2.15092	0.709044	0.267853	2.2
PC ae C38:1	0.416342	0.451734	0.256767	0.408679	0.492392	0.23
PC ae C38:2	0.674265	0.801408	2.22165	0.915404	0.657028	2.28
PC ae C38:3	0.765972	0.913413	4.31689	1.08407	0.613245	4.5
PC ae C38:4	2.73764	3.05088	14.1387	3.47682	2.25777	14.8
PC ae C38:5	2.93659	2.91811	16.8727	4.19487	2.92283	17.69
PC ae C38:6	1.40815	1.56813	7.4551	2.07908	1.2983	7.62
PC ae C40:1	0.440799	0.503747	1.54889	0.373868	0.184431	1.5
PC ae C40:2	0.350752	0.438362	1.98723	0.475287	0.372399	2
PC ae C40:3	0.346813	0.320222	1.13254	0.351975	0.30739	1.16
PC ae C40:4	0.477495	0.648157	2.57581	0.606399	0.41099	2.69
PC ae C40:5	0.725914	0.821979	3.68868	1.02315	0.543442	3.81
PC ae C40:6	0.979928	1.07402	5.28812	1.3977	0.881805	5.44
PC ae C42:0	0.219655	0.211735	0.650627	0.163006	0.113102	0.65
PC ae C42:1	0.123627	0.0992963	0.425348	0.142302	0.132107	0.39
PC ae C42:2	0.24836	0.216993	0.664131	0.187812	0.175686	0.67
PC ae C42:3	0.270845	0.250806	0.922111	0.284194	0.172883	0.9
PC ae C42:4	0.222257	0.269339	0.932813	0.307358	0.209401	1.01
PC ae C42:5	0.516396	0.409011	2.16544	0.45005	0.353861	2.25
PC ae C44:3	0.0410582	0.0659835	0.120997	0.0809006	0.0799815	0.14
PC ae C44:4	0.134215	0.123371	0.381009	0.203216	0.150349	0.41
PC ae C44:5	0.350097	0.338389	1.65366	0.33935	0.316144	1.7
PC ae C44:6	0.243156	0.276208	1.05227	0.323285	0.232246	1.12
SM (OH) C14:1	1.63682	1.38328	8.01495	1.64245	1.25714	8.5
SM (OH) C16:1	0.838996	0.738513	3.61746	0.840744	0.626077	3.94
SM (OH) C22:1	3.44388	3.00799	12.8863	2.93165	2.17633	13.26
SM (OH) C22:2	2.94319	2.31002	11.3486	2.4191	2.29584	11.48
SM (OH) C24:1	0.350947	0.376752	1.12942	0.367497	0.287993	1.25
SM C16:0	21.5329	21.6543	108.05	23.4016	17.352	112.96
SM C16:1	3.45286	3.16954	16.4844	3.20587	3.13621	16.92
SM C18:0	4.22957	4.23639	21.0972	4.49143	3.44092	21.98
SM C18:1	2.24918	2.09437	10.4932	1.98969	2.06368	10.69
SM C20:2	0.166782	0.231329	0.388898	0.212573	0.219772	0.38
SM C24:0	4.14825	4.16049	17.5919	4.37086	3.02499	17.66
SM C24:1	10.6057	10.0133	46.3571	9.40612	8.03903	44.81
SM C26:0*	0.129719	0.12532	0.210409	0.150487	0.181092	0.22
SM C26:1	0.154597	0.158774	0.360644	0.148764	0.19248	0.37
Hexose	729.306	860.35	5128.19	1065.36	660.248	5186.1
