# Supplementary material for: Targeted Metabolomics Identifies Reliable and Stable Metabolites in Human Serum and Plasma Samples
Source: PLoS One. 2014 Feb 24;9(2):e89728. doi: 10.1371/journal.pone.0089728 (PMC3933650; doi:10.1371/journal.pone.0089728)
Supplement: Table S4 — ICC(1), WCV and BCV with confidence intervals (CI) in serum and plasma metabolites. (XLS) [file pone.0089728.s021.xls]

## Sheet: Tabelle1
Table S4. ICC(1), WCV and BCV with confidence intervals (CI) in serum and plasma metabolites.
	Plasma						Serum
Metabolite	WCV	CI	BCV	CI	ICC	CI	WCV	CI	BCV	CI	ICC	CI
C0	0.100226	0.08-0.12	0.254096	0.22-0.30	0.865363	0.81-0.92	0.110484	0.09-0.13	0.270119	0.22-0.35	0.85668	0.76-0.93
C10	0.254315	0.22-0.31	0.366458	0.27-0.49	0.674942	0.51-0.81	0.275812	0.22-0.36	0.331765	0.24-0.46	0.591317	0.34-0.80
C10:1	0.278634	0.23-0.34	0.269237	0.17-0.38	0.482853	0.20-0.69	0.279753	0.22-0.35	0.292549	0.18-0.44	0.522348	0.22-0.80
C10:2	0.272456	0.23-0.32	0.239704	0.09-0.40	0.436311	0.06-0.74	0.258793	0.19-0.35	0.292672	0.20-0.40	0.561205	0.47-0.70
C12	0.301905	0.24-0.41	0.275546	0.18-0.38	0.454448	0.18-0.69	0.299552	0.24-0.37	0.271019	0.17-0.42	0.450118	0.19-0.75
C14*	0.236354	0.19-0.30	0.161582	0.07-0.26	0.318509	0.04-0.61	0.229313	0.17-0.30	0.143662	0.06-0.20	0.281861	0.00-0.52
C14:1	0.377453	0.31-0.45	0.266862	0.19-0.37	0.333271	0.19-0.47	0.298411	0.24-0.37	0.247315	0.17-0.35	0.407184	0.19-0.63
C14:1-OH*	0.348796	0.30-0.43	3.96411e-05	0.00-0.14	1.29166e-08	0.00-0.16	0.374924	0.32-0.43	0.155302	0.00-0.29	0.146452	0.00-0.44
C14:2	0.398041	0.33-0.47	0.318995	0.22-0.46	0.391084	0.18-0.60	0.354483	0.29-0.42	0.326077	0.21-0.48	0.458333	0.20-0.70
C14:2-OH*	0.375676	0.31-0.46	0.240809	0.00-0.44	0.291224	0.00-0.64	0.328148	0.26-0.41	0.142225	0.00-0.27	0.158144	0.00-0.48
C16	0.231999	0.19-0.29	0.0902277	0.00-0.18	0.131382	0.00-0.45	0.186158	0.15-0.24	0.12015	0.03-0.19	0.294067	0.00-0.61
C16:2*	0.447582	0.36-0.53	0.142853	0.00-0.27	0.0924489	0.00-0.33	0.39566	0.32-0.48	0.196702	0.04-0.31	0.198176	0.00-0.45
C18*	0.283902	0.21-0.35	0.212188	0.10-0.32	0.358399	0.05-0.68	0.330059	0.25-0.48	0.246069	0.10-0.35	0.35725	0.00-0.62
C18:1	0.200476	0.16-0.25	0.174637	0.10-0.25	0.431443	0.17-0.68	0.15855	0.13-0.20	0.170209	0.11-0.24	0.535418	0.26-0.77
C18:2	0.263411	0.21-0.34	0.210709	0.11-0.29	0.390199	0.15-0.55	0.242034	0.20-0.29	0.2417	0.16-0.33	0.49931	0.26-0.66
C2	0.219258	0.18-0.28	0.271382	0.18-0.41	0.605051	0.34-0.82	0.185257	0.14-0.23	0.291845	0.19-0.44	0.712787	0.47-0.90
C3	0.145563	0.11-0.20	0.255735	0.19-0.35	0.755296	0.66-0.87	0.14494	0.12-0.17	0.239557	0.18-0.33	0.73203	0.59-0.85
C3-OH	0.208988	0.15-0.29	1.80482e-05	0.00-0.08	7.45806e-09	0.00-0.20	0.146085	0.12-0.17	0.0627327	0.00-0.13	0.155696	0.00-0.51
C4	0.147027	0.12-0.17	0.289773	0.22-0.38	0.795265	0.68-0.89	0.17685	0.15-0.22	0.300276	0.22-0.42	0.742462	0.55-0.87
C4:1	0.201924	0.16-0.24	0.16911	0.11-0.26	0.412245	0.21-0.64	0.190692	0.15-0.26	0.126674	0.05-0.19	0.306171	0.00-0.56
C5	0.18005	0.15-0.22	0.255686	0.19-0.34	0.668506	0.49-0.80	0.199943	0.17-0.23	0.302561	0.22-0.39	0.696038	0.52-0.81
C5:1	0.209977	0.16-0.30	0.107958	0.05-0.16	0.209074	0.01-0.43	0.19827	0.16-0.24	0.128869	0.06-0.19	0.296992	0.04-0.54
C5:1-DC*	0.309826	0.25-0.41	0.340885	0.21-0.51	0.547622	0.24-0.78	0.338551	0.27-0.42	0.143103	0.00-0.34	0.151587	0.00-0.60
C6 (C4:1-DC)	0.2434	0.18-0.30	0.221888	0.16-0.30	0.453866	0.25-0.71	0.250514	0.20-0.33	0.2749	0.19-0.37	0.546312	0.26-0.76
C7-DC*	0.36298	0.30-0.47	0.289839	0.18-0.43	0.38935	0.15-0.59	0.303938	0.25-0.38	0.284793	0.20-0.40	0.467515	0.27-0.67
C8	0.238446	0.19-0.29	0.309176	0.22-0.43	0.627039	0.42-0.81	0.252037	0.21-0.30	0.291023	0.21-0.38	0.571422	0.36-0.73
C9*	0.299372	0.24-0.40	0.368294	0.26-0.54	0.602139	0.49-0.70	0.427016	0.27-0.62	0.44024	0.30-0.64	0.515244	0.38-0.72
Ala	0.11957	0.10-0.14	0.214892	0.17-0.28	0.763589	0.63-0.85	0.127257	0.10-0.17	0.216721	0.17-0.29	0.743607	0.58-0.87
Arg	0.160923	0.13-0.21	0.197322	0.15-0.27	0.600566	0.36-0.76	0.136492	0.10-0.17	0.195341	0.15-0.26	0.671938	0.45-0.85
Asn	0.122078	0.10-0.15	0.158501	0.12-0.22	0.627664	0.41-0.77	0.133762	0.10-0.17	0.18928	0.13-0.27	0.66693	0.39-0.88
Asp	0.24127	0.19-0.32	0.330867	0.25-0.44	0.652852	0.40-0.80	0.20687	0.16-0.28	0.201963	0.15-0.27	0.487999	0.27-0.70
Cit	0.125059	0.09-0.18	0.19892	0.14-0.28	0.716718	0.43-0.90	0.132008	0.10-0.17	0.198814	0.15-0.27	0.694026	0.55-0.82
Gln	0.0972764	0.08-0.14	0.131643	0.11-0.17	0.646818	0.50-0.82	0.12182	0.10-0.15	0.129322	0.09-0.18	0.529846	0.30-0.76
Glu	0.341565	0.27-0.45	0.407339	0.28-0.58	0.587155	0.30-0.78	0.283568	0.22-0.36	0.363984	0.25-0.48	0.622299	0.33-0.82
Gly	0.127297	0.10-0.16	0.201856	0.14-0.30	0.715463	0.48-0.87	0.119563	0.10-0.14	0.218615	0.16-0.32	0.769757	0.59-0.89
His	0.0754779	0.06-0.09	0.0931797	0.06-0.14	0.603813	0.36-0.78	0.0925796	0.07-0.13	0.109222	0.07-0.16	0.581913	0.30-0.79
Ile	0.108177	0.09-0.12	0.159841	0.12-0.22	0.685856	0.57-0.80	0.121955	0.09-0.15	0.188052	0.14-0.25	0.703941	0.50-0.87
Leu	0.0796035	0.06-0.10	0.146986	0.12-0.18	0.773215	0.67-0.86	0.108603	0.09-0.13	0.153188	0.12-0.20	0.665508	0.49-0.81
Lys	0.110525	0.09-0.14	0.111374	0.07-0.17	0.503828	0.23-0.71	0.116469	0.09-0.15	0.114635	0.07-0.18	0.492064	0.20-0.78
Met	0.132398	0.11-0.16	0.119648	0.08-0.18	0.449543	0.24-0.69	0.125275	0.10-0.15	0.160043	0.11-0.22	0.620073	0.39-0.79
Orn	0.137964	0.11-0.17	0.240637	0.16-0.34	0.752612	0.56-0.88	0.106097	0.09-0.13	0.227923	0.17-0.32	0.821906	0.72-0.90
Phe	0.0782641	0.06-0.09	0.0961062	0.07-0.14	0.601262	0.37-0.81	0.0848371	0.07-0.10	0.12079	0.08-0.18	0.669659	0.44-0.86
Pro	0.161161	0.12-0.20	0.314579	0.21-0.46	0.792105	0.60-0.95	0.145437	0.11-0.19	0.333226	0.21-0.49	0.839991	0.63-0.97
Ser	0.120616	0.09-0.17	0.130915	0.08-0.19	0.540876	0.21-0.80	0.121726	0.10-0.16	0.102404	0.04-0.18	0.414424	0.01-0.74
Thr	0.170306	0.14-0.24	0.208974	0.15-0.28	0.600902	0.38-0.76	0.211926	0.14-0.32	0.198058	0.14-0.27	0.466212	0.22-0.74
Trp	0.126787	0.10-0.15	0.153849	0.09-0.23	0.595544	0.29-0.83	0.120885	0.09-0.15	0.177209	0.12-0.27	0.682435	0.45-0.91
Tyr	0.108505	0.09-0.14	0.1812	0.15-0.23	0.736066	0.59-0.83	0.14433	0.12-0.17	0.199622	0.15-0.27	0.656707	0.46-0.82
Val	0.10785	0.09-0.14	0.130462	0.10-0.17	0.594037	0.39-0.76	0.115926	0.10-0.15	0.15096	0.12-0.20	0.629047	0.42-0.77
Acetylornithine	1.21888	0.27-1.61	1.62111	0.67-2.20	0.638847	0.56-0.86	1.09281	0.21-1.40	1.55683	0.64-2.04	0.669912	0.59-0.89
ADMA	0.118874	0.09-0.15	0.115021	0.04-0.20	0.48353	0.10-0.83	0.195329	0.16-0.24	0.045193	0.00-0.13	0.0508113	0.00-0.38
alpha-AAA	0.309669	0.21-0.45	0.354606	0.26-0.48	0.567341	0.36-0.80	0.311631	0.21-0.44	0.434872	0.30-0.62	0.660711	0.45-0.87
Creatinine	0.052426	0.04-0.07	0.160602	0.13-0.21	0.903702	0.84-0.95	0.114262	0.08-0.19	0.166103	0.13-0.22	0.678792	0.35-0.86
Kynurenine	0.223474	0.16-0.32	0.192255	0.12-0.29	0.425325	0.11-0.70	0.148946	0.12-0.18	0.228275	0.18-0.31	0.70139	0.55-0.86
Methioninesulfoxide	0.28827	0.22-0.39	0.163839	0.00-0.35	0.244156	0.00-0.62	0.18777	0.15-0.24	0.274131	0.19-0.41	0.680652	0.46-0.83
Putrescine*	0.287347	0.22-0.39	0.314374	0.22-0.42	0.544826	0.24-0.75	0.232062	0.18-0.30	0.305508	0.22-0.42	0.634123	0.44-0.79
Sarcosine	0.169721	0.13-0.21	0.20544	0.16-0.26	0.594355	0.42-0.77	0.274142	0.20-0.35	0.252466	0.20-0.32	0.458909	0.28-0.67
SDMA*	0.294771	0.21-0.40	0.213977	0.09-0.35	0.345097	0.01-0.68	0.261067	0.21-0.35	0.218676	0.13-0.34	0.412322	0.15-0.60
Serotonin*	0.357745	0.25-0.53	0.444461	0.29-0.67	0.606848	0.25-0.84	0.235629	0.19-0.29	0.538305	0.42-0.72	0.839207	0.76-0.91
Spermidine*	0.148978	0.12-0.20	0.26274	0.21-0.33	0.75671	0.59-0.85	0.12446	0.10-0.18	0.31804	0.26-0.40	0.867195	0.77-0.93
Taurine	0.127556	0.10-0.17	0.224248	0.17-0.30	0.755542	0.58-0.88	0.162798	0.13-0.21	0.182032	0.14-0.23	0.555604	0.37-0.73
total DMA	0.159116	0.11-0.24	0.153988	0.08-0.22	0.483627	0.03-0.78	0.138702	0.11-0.18	0.172273	0.14-0.21	0.606708	0.43-0.78
lysoPC a C16:0	0.135557	0.11-0.17	0.158026	0.11-0.22	0.576085	0.33-0.72	0.140025	0.11-0.17	0.16688	0.10-0.24	0.58684	0.27-0.81
lysoPC a C16:1	0.1904	0.16-0.25	0.163158	0.09-0.24	0.423405	0.19-0.67	0.196681	0.14-0.27	0.20145	0.07-0.29	0.511977	0.14-0.83
lysoPC a C17:0	0.135983	0.11-0.16	0.24046	0.20-0.29	0.757688	0.66-0.84	0.151267	0.12-0.19	0.215507	0.16-0.28	0.669936	0.44-0.84
lysoPC a C18:0	0.15467	0.13-0.19	0.242522	0.18-0.34	0.710868	0.57-0.84	0.146107	0.12-0.18	0.243445	0.17-0.35	0.735186	0.53-0.89
lysoPC a C18:1	0.18764	0.15-0.24	0.293616	0.22-0.39	0.710023	0.58-0.84	0.169587	0.14-0.21	0.30738	0.21-0.41	0.766642	0.54-0.89
lysoPC a C18:2	0.257663	0.19-0.37	0.368991	0.28-0.49	0.672219	0.48-0.78	0.212217	0.18-0.28	0.379931	0.29-0.53	0.762197	0.62-0.87
lysoPC a C20:3	0.178148	0.15-0.22	0.200589	0.13-0.30	0.559044	0.32-0.75	0.174221	0.14-0.21	0.246224	0.17-0.35	0.666376	0.45-0.83
lysoPC a C20:4	0.15199	0.11-0.21	0.337643	0.26-0.43	0.831507	0.66-0.93	0.147642	0.12-0.17	0.331814	0.25-0.45	0.834736	0.72-0.90
lysoPC a C28:0	0.203022	0.16-0.26	0.0547063	0.00-0.13	0.0676937	0.00-0.36	0.167499	0.14-0.21	0.103215	0.05-0.16	0.275213	0.05-0.52
lysoPC a C28:1	0.161756	0.14-0.19	0.179861	0.14-0.23	0.552847	0.42-0.68	0.137225	0.11-0.17	0.202973	0.13-0.32	0.686305	0.43-0.88
PC aa C24:0*	0.165385	0.14-0.20	0.140155	0.07-0.21	0.417983	0.14-0.64	0.173969	0.14-0.23	0.132146	0.08-0.20	0.36588	0.17-0.55
PC aa C28:1	0.0893126	0.08-0.11	0.184441	0.13-0.26	0.810056	0.69-0.91	0.0958839	0.07-0.12	0.19423	0.13-0.30	0.80405	0.61-0.92
PC aa C30:0	0.229117	0.18-0.30	0.260495	0.16-0.40	0.563826	0.30-0.86	0.226008	0.18-0.29	0.295435	0.18-0.45	0.630824	0.35-0.89
PC aa C32:0	0.126241	0.10-0.15	0.20645	0.14-0.29	0.727846	0.51-0.90	0.110616	0.09-0.13	0.212072	0.15-0.29	0.786126	0.65-0.92
PC aa C32:1	0.310273	0.24-0.38	0.552007	0.26-0.81	0.759916	0.46-0.85	0.278592	0.23-0.34	0.565136	0.30-0.82	0.804496	0.63-0.86
PC aa C32:2	0.193937	0.15-0.24	0.390171	0.32-0.51	0.801882	0.70-0.92	0.201292	0.16-0.25	0.395039	0.32-0.51	0.793877	0.70-0.92
PC aa C32:3	0.112911	0.08-0.15	0.224782	0.15-0.32	0.798518	0.55-0.93	0.19263	0.14-0.25	0.232028	0.15-0.34	0.591986	0.37-0.83
PC aa C34:1	0.155185	0.12-0.20	0.230757	0.11-0.37	0.688582	0.32-0.89	0.153474	0.12-0.19	0.258497	0.15-0.41	0.739373	0.51-0.86
PC aa C34:2	0.119654	0.10-0.15	0.171755	0.12-0.23	0.673252	0.43-0.81	0.0970414	0.08-0.13	0.193037	0.14-0.26	0.798266	0.64-0.91
PC aa C34:3	0.142852	0.12-0.17	0.297206	0.21-0.40	0.812332	0.65-0.90	0.150499	0.11-0.19	0.309254	0.23-0.42	0.808519	0.65-0.93
PC aa C34:4	0.169635	0.13-0.24	0.391143	0.28-0.54	0.841689	0.65-0.95	0.213543	0.15-0.31	0.390237	0.29-0.54	0.76956	0.54-0.92
PC aa C36:0	0.117788	0.09-0.16	0.221861	0.18-0.28	0.780114	0.63-0.90	0.122328	0.10-0.15	0.235475	0.19-0.29	0.787479	0.64-0.88
PC aa C36:1	0.1588	0.12-0.20	0.166448	0.10-0.27	0.523502	0.27-0.70	0.155165	0.12-0.20	0.199906	0.13-0.31	0.624038	0.39-0.78
PC aa C36:2	0.112727	0.09-0.15	0.144828	0.11-0.19	0.622728	0.38-0.78	0.0977989	0.07-0.13	0.162875	0.12-0.22	0.735	0.53-0.88
PC aa C36:3	0.108249	0.09-0.13	0.213572	0.16-0.30	0.79561	0.65-0.91	0.116592	0.09-0.16	0.239164	0.18-0.33	0.80798	0.65-0.93
PC aa C36:4	0.0944187	0.07-0.12	0.224441	0.16-0.31	0.849636	0.73-0.94	0.10864	0.08-0.15	0.226354	0.17-0.32	0.812772	0.63-0.94
PC aa C36:5	0.392119	0.23-0.65	0.363003	0.23-0.57	0.461499	0.06-0.74	0.468961	0.20-0.70	0.38144	0.23-0.61	0.398161	0.04-0.69
PC aa C36:6	0.239794	0.15-0.40	0.432572	0.33-0.61	0.764937	0.46-0.92	0.277117	0.15-0.41	0.424676	0.32-0.61	0.701358	0.43-0.93
PC aa C38:0	0.130041	0.10-0.16	0.271423	0.21-0.37	0.813311	0.66-0.89	0.14637	0.12-0.20	0.279551	0.22-0.37	0.784838	0.67-0.90
PC aa C38:1*	0.262572	0.23-0.30	0.308702	0.18-0.46	0.580227	0.32-0.75	0.22607	0.20-0.27	0.272896	0.19-0.41	0.593027	0.38-0.79
PC aa C38:3	0.110985	0.08-0.15	0.205887	0.14-0.30	0.774841	0.58-0.87	0.124752	0.10-0.16	0.229249	0.16-0.34	0.771527	0.62-0.85
PC aa C38:4	0.0848723	0.06-0.11	0.170096	0.12-0.24	0.80066	0.61-0.91	0.117244	0.10-0.14	0.15976	0.11-0.24	0.649953	0.40-0.83
PC aa C38:5	0.121711	0.10-0.15	0.191341	0.14-0.25	0.71194	0.53-0.84	0.146013	0.11-0.19	0.200329	0.15-0.27	0.653063	0.50-0.82
PC aa C38:6	0.134476	0.11-0.18	0.356242	0.27-0.50	0.875278	0.75-0.95	0.145413	0.12-0.18	0.351718	0.26-0.49	0.854022	0.72-0.94
PC aa C40:1	0.165135	0.12-0.23	0.213278	0.16-0.30	0.625195	0.35-0.87	0.170652	0.13-0.25	0.197643	0.15-0.24	0.572896	0.37-0.78
PC aa C40:2	0.295122	0.19-0.43	0.189888	0.13-0.27	0.292783	0.17-0.59	0.230607	0.18-0.31	0.253352	0.19-0.34	0.546893	0.41-0.73
PC aa C40:3	0.204182	0.17-0.25	0.1962	0.15-0.27	0.480072	0.36-0.61	0.220045	0.13-0.35	0.241852	0.18-0.33	0.547106	0.29-0.74
PC aa C40:4	0.114114	0.09-0.15	0.217033	0.12-0.34	0.783419	0.61-0.87	0.1343	0.11-0.17	0.239942	0.14-0.37	0.761448	0.56-0.86
PC aa C40:5	0.109391	0.09-0.13	0.240832	0.17-0.32	0.828969	0.70-0.92	0.119612	0.09-0.15	0.237921	0.18-0.33	0.798246	0.63-0.89
PC aa C40:6	0.133082	0.10-0.17	0.35408	0.27-0.46	0.876221	0.79-0.93	0.143736	0.11-0.18	0.346609	0.26-0.47	0.853265	0.76-0.92
PC aa C42:0	0.150254	0.12-0.21	0.230965	0.17-0.33	0.702637	0.46-0.87	0.119791	0.10-0.15	0.231426	0.17-0.32	0.788686	0.63-0.89
PC aa C42:1	0.202321	0.17-0.23	0.207299	0.15-0.30	0.512151	0.32-0.71	0.177392	0.15-0.22	0.198492	0.14-0.28	0.555957	0.33-0.76
PC aa C42:2	0.211827	0.16-0.32	0.196926	0.13-0.27	0.463593	0.08-0.69	0.212872	0.15-0.29	0.233117	0.16-0.33	0.545301	0.31-0.85
PC aa C42:4	0.188314	0.15-0.22	0.235225	0.17-0.33	0.609418	0.40-0.77	0.234109	0.19-0.31	0.157497	0.05-0.24	0.311576	0.00-0.59
PC aa C42:5	0.242128	0.18-0.30	0.336775	0.24-0.48	0.659237	0.48-0.79	0.288654	0.17-0.43	0.333133	0.25-0.47	0.571169	0.31-0.74
PC aa C42:6	0.163927	0.12-0.23	0.214039	0.16-0.29	0.630291	0.35-0.80	0.209497	0.12-0.31	0.227366	0.17-0.30	0.540834	0.25-0.78
PC ae C30:0	0.159132	0.13-0.19	0.167485	0.11-0.25	0.525557	0.28-0.75	0.148206	0.12-0.19	0.206008	0.15-0.28	0.658951	0.48-0.83
PC ae C30:1*	1.17594	0.93-1.51	5.60899e-05	0.00-0.47	2.2751e-09	0.00-0.17	0.870103	0.67-1.15	0.534745	0.00-0.95	0.274155	0.00-0.61
PC ae C32:1	0.113265	0.09-0.16	0.160635	0.12-0.23	0.667922	0.42-0.85	0.119188	0.09-0.16	0.186675	0.13-0.26	0.710402	0.44-0.83
PC ae C32:2	0.118817	0.09-0.15	0.19477	0.15-0.25	0.728784	0.53-0.87	0.12488	0.10-0.16	0.202064	0.14-0.26	0.723616	0.52-0.86
PC ae C34:0	0.162139	0.14-0.19	0.185488	0.13-0.28	0.566864	0.34-0.78	0.165911	0.14-0.19	0.208706	0.14-0.32	0.612764	0.42-0.77
PC ae C34:1	0.12878	0.11-0.16	0.172574	0.11-0.27	0.642317	0.38-0.83	0.13762	0.10-0.17	0.197921	0.14-0.29	0.674093	0.47-0.81
PC ae C34:2	0.148587	0.11-0.21	0.185246	0.11-0.28	0.608506	0.41-0.77	0.127509	0.10-0.17	0.198226	0.12-0.30	0.707326	0.48-0.83
PC ae C34:3	0.12701	0.10-0.15	0.186476	0.14-0.25	0.683104	0.53-0.83	0.0860954	0.07-0.12	0.191856	0.15-0.24	0.832378	0.65-0.91
PC ae C36:0	0.123311	0.10-0.18	0.17875	0.13-0.24	0.677556	0.37-0.83	0.119696	0.10-0.14	0.184393	0.13-0.25	0.703543	0.48-0.85
PC ae C36:1	0.129893	0.11-0.16	0.146937	0.09-0.22	0.561336	0.30-0.75	0.12513	0.10-0.16	0.161053	0.10-0.24	0.623577	0.37-0.79
PC ae C36:2	0.114427	0.09-0.14	0.153015	0.11-0.20	0.64134	0.43-0.79	0.101475	0.08-0.14	0.162558	0.12-0.22	0.719595	0.52-0.86
PC ae C36:3	0.121397	0.10-0.15	0.15816	0.10-0.22	0.62927	0.40-0.78	0.115292	0.09-0.15	0.186317	0.12-0.26	0.723114	0.40-0.87
PC ae C36:4	0.115956	0.09-0.14	0.184554	0.13-0.26	0.716968	0.56-0.87	0.113006	0.09-0.14	0.198353	0.15-0.27	0.754956	0.55-0.89
PC ae C36:5	0.11795	0.09-0.15	0.223045	0.16-0.32	0.781464	0.59-0.91	0.122901	0.09-0.17	0.256011	0.18-0.36	0.812704	0.71-0.92
PC ae C38:0	0.215485	0.15-0.34	0.289933	0.22-0.37	0.64417	0.35-0.82	0.253481	0.18-0.37	0.289865	0.22-0.38	0.566664	0.31-0.76
PC ae C38:1	0.780017	0.55-1.14	0.570291	0.23-0.92	0.348341	0.00-0.64	0.723995	0.53-0.99	0.736977	0.53-1.04	0.508886	0.31-0.69
PC ae C38:2	0.158574	0.13-0.19	0.187113	0.12-0.25	0.582	0.30-0.80	0.12837	0.10-0.17	0.190288	0.13-0.27	0.687238	0.41-0.88
PC ae C38:3	0.102986	0.08-0.13	0.171552	0.13-0.24	0.735086	0.56-0.89	0.116014	0.09-0.16	0.188995	0.14-0.28	0.726319	0.48-0.87
PC ae C38:4	0.0859713	0.07-0.11	0.0943984	0.06-0.15	0.546619	0.25-0.80	0.0992776	0.08-0.13	0.0951675	0.06-0.14	0.478872	0.19-0.74
PC ae C38:5	0.0906035	0.08-0.11	0.149784	0.11-0.21	0.732118	0.57-0.86	0.119804	0.09-0.17	0.165285	0.12-0.23	0.655572	0.46-0.84
PC ae C38:6	0.136095	0.10-0.18	0.260934	0.20-0.36	0.786143	0.62-0.92	0.155715	0.11-0.21	0.284002	0.23-0.38	0.768864	0.66-0.90
PC ae C40:1	0.176427	0.14-0.22	0.188459	0.13-0.26	0.532939	0.31-0.75	0.182007	0.14-0.23	0.201296	0.16-0.27	0.550194	0.37-0.73
PC ae C40:2	0.0970071	0.09-0.11	0.200978	0.16-0.26	0.811047	0.74-0.88	0.103325	0.09-0.14	0.193408	0.15-0.27	0.777963	0.63-0.88
PC ae C40:3	0.1247	0.10-0.15	0.16307	0.12-0.23	0.631006	0.42-0.81	0.114466	0.08-0.15	0.170964	0.13-0.23	0.690477	0.45-0.84
PC ae C40:4	0.0991975	0.08-0.13	0.133471	0.10-0.18	0.644178	0.42-0.83	0.108873	0.09-0.14	0.134935	0.09-0.19	0.605687	0.38-0.76
PC ae C40:5	0.105197	0.08-0.13	0.12647	0.09-0.17	0.591058	0.31-0.77	0.10597	0.08-0.13	0.142906	0.10-0.18	0.645214	0.47-0.74
PC ae C40:6	0.11591	0.09-0.16	0.232082	0.18-0.30	0.800361	0.60-0.90	0.13518	0.11-0.16	0.230245	0.18-0.30	0.743658	0.59-0.86
PC ae C42:0	0.150665	0.11-0.21	0.242518	0.19-0.32	0.721525	0.64-0.83	0.129091	0.09-0.18	0.235154	0.17-0.31	0.768425	0.43-0.86
PC ae C42:1	0.146879	0.12-0.18	0.175514	0.12-0.24	0.588123	0.34-0.75	0.172512	0.13-0.24	0.193335	0.12-0.29	0.556734	0.20-0.84
PC ae C42:2	0.147649	0.12-0.18	0.198451	0.12-0.30	0.643689	0.36-0.87	0.145847	0.12-0.17	0.230983	0.15-0.34	0.714955	0.49-0.89
PC ae C42:3	0.142477	0.12-0.17	0.204979	0.16-0.27	0.674244	0.54-0.81	0.147161	0.11-0.19	0.180018	0.14-0.23	0.599422	0.41-0.74
PC ae C42:4	0.127963	0.11-0.15	0.138751	0.10-0.18	0.54038	0.40-0.67	0.132159	0.10-0.18	0.118268	0.08-0.16	0.4447	0.17-0.65
PC ae C42:5	0.0968713	0.08-0.12	0.136261	0.09-0.20	0.664271	0.39-0.85	0.086588	0.07-0.11	0.153911	0.11-0.23	0.759588	0.57-0.90
PC ae C44:3	0.235859	0.20-0.28	0.123565	0.01-0.18	0.215356	0.00-0.41	0.242514	0.21-0.28	0.151877	0.06-0.24	0.281713	0.05-0.50
PC ae C44:4	0.156182	0.13-0.18	0.14153	0.09-0.20	0.450905	0.23-0.64	0.194326	0.16-0.23	0.127787	0.05-0.20	0.301882	0.04-0.54
PC ae C44:5	0.123416	0.10-0.16	0.157787	0.10-0.23	0.620432	0.35-0.80	0.113773	0.09-0.14	0.147143	0.09-0.22	0.625836	0.33-0.82
PC ae C44:6	0.120519	0.10-0.14	0.216465	0.16-0.28	0.76337	0.63-0.85	0.127773	0.10-0.18	0.210302	0.15-0.29	0.730386	0.47-0.87
SM (OH) C14:1	0.100582	0.08-0.14	0.147632	0.11-0.21	0.682981	0.44-0.83	0.0968633	0.08-0.12	0.111953	0.07-0.16	0.57189	0.36-0.73
SM (OH) C16:1	0.107095	0.08-0.13	0.128636	0.09-0.18	0.590626	0.34-0.79	0.104418	0.09-0.13	0.115087	0.07-0.17	0.54849	0.31-0.72
SM (OH) C22:1	0.104518	0.09-0.13	0.157936	0.11-0.21	0.695438	0.49-0.84	0.112767	0.09-0.16	0.164142	0.12-0.23	0.679355	0.45-0.82
SM (OH) C22:2	0.112115	0.09-0.14	0.127928	0.08-0.18	0.565589	0.31-0.77	0.101919	0.08-0.13	0.145343	0.11-0.20	0.670367	0.43-0.81
SM (OH) C24:1	0.141151	0.11-0.19	0.117144	0.08-0.17	0.407853	0.18-0.63	0.147615	0.12-0.19	0.108404	0.07-0.15	0.350356	0.16-0.55
SM C16:0	0.0957273	0.08-0.11	0.0743993	0.04-0.11	0.376575	0.12-0.65	0.0928998	0.08-0.12	0.0869135	0.05-0.14	0.466745	0.15-0.69
SM C16:1	0.0940148	0.08-0.12	0.148967	0.10-0.21	0.715154	0.47-0.87	0.0924088	0.07-0.12	0.153834	0.11-0.21	0.734836	0.61-0.83
SM C18:0	0.115912	0.10-0.15	0.110267	0.06-0.17	0.475056	0.15-0.74	0.111978	0.09-0.15	0.13338	0.09-0.20	0.586567	0.32-0.75
SM C18:1	0.107723	0.09-0.13	0.161851	0.10-0.24	0.69301	0.42-0.87	0.115415	0.09-0.14	0.166753	0.12-0.24	0.676113	0.50-0.77
SM C20:2	0.267968	0.21-0.36	0.153993	0.08-0.26	0.248258	0.07-0.54	0.201646	0.16-0.26	0.214052	0.15-0.29	0.529817	0.29-0.73
SM C24:0	0.104722	0.09-0.12	0.17549	0.10-0.28	0.73741	0.46-0.88	0.118478	0.09-0.16	0.214864	0.12-0.33	0.76684	0.47-0.91
SM C24:1	0.106557	0.09-0.14	0.160927	0.09-0.24	0.695199	0.37-0.87	0.0977253	0.07-0.14	0.20587	0.13-0.29	0.816103	0.55-0.94
SM C26:0*	0.259311	0.22-0.30	0.310816	0.19-0.44	0.589608	0.32-0.77	0.335482	0.25-0.43	0.306131	0.22-0.41	0.454349	0.33-0.72
SM C26:1	0.186896	0.15-0.22	0.156766	0.10-0.23	0.412997	0.22-0.63	0.193163	0.15-0.24	0.214855	0.13-0.34	0.553013	0.27-0.78
Hexose	0.0768027	0.06-0.10	0.122309	0.06-0.21	0.7172	0.32-0.94	0.0851068	0.06-0.12	0.13818	0.06-0.23	0.724979	0.29-0.94
