# Supplementary material for: Targeted Metabolomics Identifies Reliable and Stable Metabolites in Human Serum and Plasma Samples
Source: PLoS One. 2014 Feb 24;9(2):e89728. doi: 10.1371/journal.pone.0089728 (PMC3933650; doi:10.1371/journal.pone.0089728)
Supplement: Table S5 — Comparison of the median metabolite concentrations in serum and plasma samples. Serum W and plasma-direct baseline samples that were collected on three days within 20 subjects were tested in a pairwise manner using wilcoxon-signed rank test (p<0.01). (XLS) [file pone.0089728.s022.xls]

## Sheet: Wilcoxon_Vlg_Serum_Plasma_conc_
Table S5. Comparison of the median metabolite concentrations in serum and plasma samples.
Serum W and plasma-direct baseline samples that were collected on three days within 20 subjects were tested in a pairwise manner using wilcoxon-signed rank test (p<0.01).
Metabolite	p-value (Wilcoxon)
C0	0.000360543
C10	0.373539
C10:1	0.0024048
C10:2	0.00312044
C12	0.141599
C14*	0.0225914
C14:1	0.019915
C14:1-OH*	0.768779
C14:2	0.00724256
C14:2-OH*	0.255888
C16	8.12025e-05
C16:2*	0.0890793
C18*	0.861241
C18:1	1.79645e-06
C18:2	0.00189267
C2	0.00674221
C3	0.15497
C3-OH	0.119409
C4	0.00222147
C4:1	0.780949
C5	0.112051
C5:1	0.697043
C5:1-DC*	0.993661
C6 (C4:1-DC)	0.980984
C7-DC*	0.184558
C8	1.24324e-05
C9*	0.187201
Ala	1.26695e-07
Arg	2.41485e-10
Asn	4.30016e-06
Asp	5.57177e-11
Cit	0.028315
Gln	8.25526e-05
Glu	0.340375
Gly	1.22404e-07
His	2.60589e-06
Ile	0.00288763
Leu	0.000824387
Lys	0.0123222
Met	0.0145592
Orn	1.38148e-07
Phe	6.27835e-08
Pro	1.6826e-06
Ser	2.7965e-08
Thr	0.00207452
Trp	3.31116e-07
Tyr	9.57577e-05
Val	0.00841967
Acetylornithine	0.131148
ADMA	0.467232
alpha-AAA	0.239639
Creatinine	2.02536e-05
Kynurenine	0.00277717
Methioninesulfoxide	0.697043
Putrescine*	1.98987e-09
Sarcosine	0.000249531
SDMA*	0.259227
Serotonin*	5.28272e-11
Spermidine*	0.382129
Taurine	6.89076e-11
total DMA	0.00393246
lysoPC a C16:0	2.5566e-06
lysoPC a C16:1	7.42602e-06
lysoPC a C17:0	0.000531987
lysoPC a C18:0	3.22581e-06
lysoPC a C18:1	3.76208e-06
lysoPC a C18:2	6.63939e-06
lysoPC a C20:3	0.720692
lysoPC a C20:4	9.26627e-05
lysoPC a C28:0	0.279898
lysoPC a C28:1	0.312955
PC aa C24:0*	0.287031
PC aa C28:1	1.4373e-05
PC aa C30:0	0.000349768
PC aa C32:0	0.00423274
PC aa C32:1	0.00100431
PC aa C32:2	6.87562e-05
PC aa C32:3	0.000472481
PC aa C34:1	5.62006e-05
PC aa C34:2	7.3501e-05
PC aa C34:3	1.91548e-05
PC aa C34:4	0.00345746
PC aa C36:0	0.011518
PC aa C36:1	0.000516489
PC aa C36:2	4.74293e-05
PC aa C36:3	2.92563e-05
PC aa C36:4	5.43318e-05
PC aa C36:5	0.000188277
PC aa C36:6	0.00854191
PC aa C38:0	0.000598419
PC aa C38:1*	0.129132
PC aa C38:3	4.42981e-05
PC aa C38:4	8.6754e-05
PC aa C38:5	6.01224e-05
PC aa C38:6	4.90724e-05
PC aa C40:1	0.0469998
PC aa C40:2	0.00354674
PC aa C40:3	0.0153807
PC aa C40:4	0.00337023
PC aa C40:5	9.89501e-05
PC aa C40:6	5.43318e-05
PC aa C42:0	0.0105168
PC aa C42:1	0.297958
PC aa C42:2	0.106771
PC aa C42:4	0.0630018
PC aa C42:5	0.0469998
PC aa C42:6	0.0652869
PC ae C30:0	0.000564294
PC ae C30:1*	0.413981
PC ae C32:1	0.000516489
PC ae C32:2	0.0137774
PC ae C34:0	0.000712668
PC ae C34:1	0.000755049
PC ae C34:2	0.000273799
PC ae C34:3	0.000213513
PC ae C36:0	0.0306879
PC ae C36:1	0.00234221
PC ae C36:2	2.72787e-05
PC ae C36:3	4.28071e-05
PC ae C36:4	0.000360543
PC ae C36:5	0.000213513
PC ae C38:0	0.000213513
PC ae C38:1	0.68346
PC ae C38:2	0.0596984
PC ae C38:3	0.000165865
PC ae C38:4	7.10912e-05
PC ae C38:5	0.000105639
PC ae C38:6	1.98495e-05
PC ae C40:1	0.373539
PC ae C40:2	0.00189267
PC ae C40:3	0.224131
PC ae C40:4	0.00674221
PC ae C40:5	0.00103304
PC ae C40:6	6.21791e-05
PC ae C42:0	0.0216664
PC ae C42:1	0.47949
PC ae C42:2	0.0225914
PC ae C42:3	0.037375
PC ae C42:4	0.000160668
PC ae C42:5	0.000309609
PC ae C44:3	0.823951
PC ae C44:4	0.00328502
PC ae C44:5	0.00160912
PC ae C44:6	0.00194417
SM (OH) C14:1	0.000501412
SM (OH) C16:1	0.000282369
SM (OH) C22:1	0.00542213
SM (OH) C22:2	0.00148252
SM (OH) C24:1	0.00479416
SM C16:0	0.00014598
SM C16:1	0.000257387
SM C18:0	0.000120316
SM C18:1	0.000458606
SM C20:2	0.0245447
SM C24:0	0.00345746
SM C24:1	0.000672507
SM C26:0*	0.525026
SM C26:1	0.212252
Hexose	0.644926
