# Supplementary material for: Targeted Metabolomics Identifies Reliable and Stable Metabolites in Human Serum and Plasma Samples
Source: PLoS One. 2014 Feb 24;9(2):e89728. doi: 10.1371/journal.pone.0089728 (PMC3933650; doi:10.1371/journal.pone.0089728)
Supplement: Table S6 — Impact of transportation simulation on metabolite concentrations in plasma samples. Changes in concentration after 3, 6 or 24 h on CP or at RT after 24 h and acceptable delay time for each metabolite during transportation (Wilcoxon signed rank test, comparison with baseline, significance level p<0.01). (XLS) [file pone.0089728.s023.xls]

## Sheet: signMetabolite_Plasmatimeoncool
Table S6. Impact of transportation simulation on metabolite concentrations in plasma samples.
Changes in concentration after 3, 6 or 24 h on CP or at RT after 24 h and acceptable delay time for each metabolite during transportation (Wilcoxon signed rank test, comparison with baseline, significance level p<0.01).
		Acceptable delay time
Metabolite	p-value (Friedman)	CP	RT
C10:2	0.00331507	24h	< 24h
C14*	2.16054e-05	0h	< 24h
C14:1-OH*	0.000852183	24h	< 24h
C16	1.86537e-07	24h	< 24h
C18*	0.000445193	24h	< 24h
C18:1	4.26537e-13	3h	< 24h
C18:2	3.6146e-11	3h	< 24h
C4:1	2.16054e-05	24h	< 24h
Ala	2.92112e-08	6h	< 24h
Arg	9.42867e-14	0h	< 24h
Asn	1.08696e-05	24h	< 24h
Asp	1.66062e-11	6h	< 24h
Glu	1.83207e-10	6h	< 24h
His	0.000259545	24h	< 24h
Ile	0.00578449	24h	< 24h
Leu	1.48953e-07	6h	< 24h
Lys	4.98434e-07	6h	< 24h
Met	0.000353657	24h	< 24h
Orn	1.12005e-14	0h	< 24h
Phe	7.53503e-05	24h	< 24h
Pro	0.000115156	24h	< 24h
Ser	9.73607e-06	24h	< 24h
Thr	0.000840701	24h	< 24h
Tyr	0.000984558	24h	< 24h
Acetylornithine	1.34926e-05	24h	< 24h
ADMA	3.52555e-05	24h	< 24h
alpha-AAA	0.00349113	24h	< 24h
Serotonin*	6.96695e-07	3h	< 24h
Spermidine*	7.65901e-10	0h	< 24h
Taurine	2.26936e-10	0h	< 24h
total DMA	0.000149765	24h	< 24h
lysoPC a C16:0	2.86513e-09	24h	< 24h
lysoPC a C16:1	2.43813e-09	24h	< 24h
lysoPC a C17:0	6.0855e-08	24h	< 24h
lysoPC a C18:0	6.54628e-09	24h	< 24h
lysoPC a C18:1	6.41578e-09	24h	< 24h
lysoPC a C18:2	1.26149e-06	24h	< 24h
lysoPC a C20:3	1.62196e-07	24h	< 24h
lysoPC a C20:4	2.84036e-08	24h	< 24h
PC aa C30:0	0.000704365	24h	< 24h
PC aa C32:1	7.43489e-08	24h	< 24h
PC aa C32:2	8.75445e-06	24h	< 24h
PC aa C34:3	6.64463e-06	24h	< 24h
Hexose	1.55426e-14	3h	< 24h

## Sheet: x-fache steigerung lyso
Metabolite	direct	sd_direct	3hCP	sd_3hCP	6hCP	sd_6hCP	24hCP	sd_24hCP	24hRT	sd_24hRT
lysoPC.a.C14.0*	3.88727	0.480192	3.78957	0.483209	3.73034	0.503501	3.99221	0.490262	5.86008	1.09025	0.974868	0.984368	1.027	1.50751
lysoPC.a.C16.0	93.7659	19.6389	92.4668	15.7047	90.4949	17.3409	101.266	20.0567	198.082	32.0472	0.986146	0.978674	1.07999	2.11252
lysoPC.a.C16.1	2.95331	0.649446	3.01916	0.699904	2.93453	0.704251	3.15574	0.662319	5.71927	1.33563	1.0223	0.97197	1.06854	1.93657
lysoPC.a.C17.0	1.97704	0.51757	1.96984	0.442649	1.86809	0.430739	2.03301	0.480716	3.99565	0.849232	0.996354	0.948348	1.02831	2.02102
lysoPC.a.C18.0	27.1155	8.40974	26.1182	6.89769	25.9469	7.3077	28.1538	7.88273	55.4367	12.7258	0.96322	0.993443	1.03829	2.04447
lysoPC.a.C18.1	23.7662	8.85314	23.599	7.65277	22.9844	7.83185	24.849	8.28959	38.9835	9.94016	0.992966	0.973955	1.04556	1.64029
lysoPC.a.C18.2	39.4857	18.6721	39.6705	17.5015	37.727	16.5147	39.9012	18.0745	46.8094	19.2602	1.00468	0.951009	1.01052	1.18548
lysoPC.a.C20.3	2.7889	0.776848	2.81735	0.717331	2.76609	0.79723	2.82753	0.815789	3.83955	0.951673	1.0102	0.981807	1.01385	1.37672
lysoPC.a.C20.4	7.24163	2.7432	7.12593	2.40625	6.93906	2.48911	7.49422	2.55123	11.1939	2.73831	0.984024	0.973776	1.03488	1.54578
