# Supplementary material for: Targeted Metabolomics Identifies Reliable and Stable Metabolites in Human Serum and Plasma Samples
Source: PLoS One. 2014 Feb 24;9(2):e89728. doi: 10.1371/journal.pone.0089728 (PMC3933650; doi:10.1371/journal.pone.0089728)
Supplement: Table S7 — Significant changes in serum metabolite concentrations due to freeze-thawing cycles. Overall significant changes in metabolite concentrations in serum gel tubes (Friedman test, significance level p<0.01) and changes after one and two freeze-thaw cycles, each one tested against serum gel control (Wilcoxon signed rank, significance level p<0.01). (XLS) [file pone.0089728.s024.xls]

## Sheet: signMetabolite_Serumlagerung_Ko
Table S7. Significant changes in serum metabolite concentrations due to freeze-thawing cycles.
Overall significant changes in metabolite concentrations in serum gel tubes (Friedman test, significance level p<0.01) and changes after one and two freeze-thaw cycles, each one tested against serum gel control (Wilcoxon signed rank, significance level p<0.01).
		Effect of one thawing cycle	Effect of two thawing cycles
Metabolite	p-value (Fiedman)	p-value (Wilcoxon)	p-value (Wilcoxon)
C10:1	0.00607455	0.044054	0.00943565
Ile	0.00528296	0.0758514	0.00198555
Trp	0.00642306	0.0637226	0.00232506
Val	0.00942756	0.0105994	0.00232506
Acetylornithine	0.00442423	0.0239506	0.000707626
Met-SO	0.00679132	0.00232506	0.0171814
PC aa C32:2	0.00388291	0.0399895	0.00120926
PC ae C36:2	0.00367113	0.089695	0.00638962
PC ae C36:5	0.00513735	0.230513	0.0055809
PC ae C40:1	0.000278655	0.164957	0.00232506
PC ae C42:0	0.0029325	0.0136166	0.00638962
SM C16:0	0.00825219	0.113987	0.00943565
